# Supplementary material for: Critical roles of IL-6 signaling in myoblast differentiation of human adipose-derived mesenchymal stem cells
Source: Inflamm Regen. 2025 Apr 10;45:9. doi: 10.1186/s41232-025-00373-6 (PMC11983861; doi:10.1186/s41232-025-00373-6)
Supplement: Supplementary file 8 — Additional file 8: Table S1. Key Resources. [file 41232_2025_373_MOESM8_ESM.xlsx]

## Sheet: Sheet1
Additional file 8
Table S1. Key Resources
Reagents	Source	Identifier
Antibodies
Jak1 Mouse mAb (clone D1T6W)	Cell Signaling Technology, Danvers, MA	#50996
Jak2 Rabbit mAb (clone D2E12)	CST, Danvers, MA	#3230
Jak3 Mouse mAb (clone 5H2)	CST, Danvers, MA	#5481
Phospho-Stat1 (Tyr701) Rabbit mAb (clone 58D6)	CST, Danvers, MA	#9167
Stat1 Ab (Rabbit polyclonal)	CST, Danvers, MA	#9172
Phospho-Stat3 (Tyr705) Ab (Rabbit polyclonal)	CST, Danvers, MA	#9131
Stat3 Rabbit mAb (clone 79D7)	CST, Danvers, MA	#4904
Phospho-Stat5 (Tyr694) Antibody (Rabbit polyclonal)	CST, Danvers, MA	#9351
Stat5 Rabbit mAb (clone D2O6Y)	CST, Danvers, MA	#94205
Mouse monoclonal anti-β-actin Ab	Sigma-Aldrich	A5316
Anti-Myosin heavy chain 1 Ab (Polyclonal antibody)	Bioss, Woburn, MA	AI07167699
Anti-Myosin heavy chain 7 Ab (Polyclonal antibody)	Bioss, Woburn, MA	bs-9862R
Anti-mouse IgG, HRP-linked Antibody	Cell Signaling Technology, Danvers, MA	7076S
Anti-rabbit IgG, HRP-linked Antibody	Cell Signaling Technology, Danvers, MA	7074S
Chemicals and Recombinant Proteins
5-Azacytidine	Wako	#016-25361
IL-1b, Human, Recombinant	Wolfenbüttel, Germany	400-002
IL-6, Human, Recombinant	Miltenyi Biotec, Bergisch Gladbach, Germany	#5200403427
Soluble IL-6 receptor, Human, Recombinant	R＆D Systems, Minneapolis, MN	#DG1820041
TNF-a, Human, Recombinant	RDS, Minneapolis, MN	10291-TA-050
JAK inhibitor
JAK1 inhibitor	Selleck	S5917
JAK2 inhibitor	Selleck	S2736
JAK3 inhibitor	Selleck	S8538
Critical Commercial Assays
Cytokine Array – Human Cytokine Antibody Array (Membrane, 80 Targets)	Abcam	ab133998
CBA Flex set (Human IL-6)	BD biosciences	#558276
EZ-ChIP™ Assay Kit	Merck Millipore	#17-3711
Others
DMEM	FUJIFILM	041-29775
MSCGM	Lonza	PT-3001
HSMMs – Human Skeletal Muscle Myoblasts	Lonza	CC-2580
SkGM™-2 Skeletal Muscle Cell Growth Medium-2 BulletKit™	Lonza	CC-3245
ProLong™ Diamond Antifade Mountant	Thermo Fisher	P36970
8-well glass chamber slide	WATSON	192-008
Protease Inhibitor Cocktail for Mammalian Cells and Tissues	ITSI Biosciences	A-0014-20
DAPI	Santa Cruz Biotech	sc-3598
