# Supplementary material for: Critical roles of IL-6 signaling in myoblast differentiation of human adipose-derived mesenchymal stem cells
Source: Inflamm Regen. 2025 Apr 10;45:9. doi: 10.1186/s41232-025-00373-6 (PMC11983861; doi:10.1186/s41232-025-00373-6)
Supplement: Supplementary file 9 — Additional file 9: Table S2. Oligonucleotides used for ChIP-PCR and TaqMan primers for RT-qPCR. [file 41232_2025_373_MOESM9_ESM.xlsx]

## Sheet: Sheet1
Additional file 9
Table S2. Oligonucleotides used for ChIP-PCR and TaqMan primers for RT-qPCR
ChIP-PCR	5’→3’ sequence
MYOG FW1	TGAGACAGGGAGGAGACAGG
MYOG RV1	CCGTGGTCAGAGCAGAGATT
MYOG FW2	CCCCAAACCACTGTACTCAGA
MYOG RV2	TGCCTCTGACCAAACATGAG
qPCR	Life Technologies assay number
MYOG	Hs01072232_m1
IL-6	Hs00174131_m1
IL-1β	Hs01555410_m1
TNF-α	Hs00174128_m1
DESMIN	Hs00157258_m1
LGALS1	Hs00355202_m1
PPARγ	Hs01115513_m1
RUNX2	Hs01047973_m1
GAPDH	Hs99999905_m1
