# Supplementary material for: Critical roles of IL-6 signaling in myoblast differentiation of human adipose-derived mesenchymal stem cells
Source: Inflamm Regen. 2025 Apr 10;45:9. doi: 10.1186/s41232-025-00373-6 (PMC11983861; doi:10.1186/s41232-025-00373-6)
Supplement: Supplementary file 10 — Additional file 10: Table S3. Proteins secreted from human ADSCs. [file 41232_2025_373_MOESM10_ESM.xlsx]

## Sheet: Sheet1
Additional file 10
Table S3. Proteins secreted from human ADSCs
Proteins	Pixel density (ADSCs lot 1-conditioned media)	Pixel density (ADSCs lot 2-conditioned media)	Pixel density (ADSCs lot 3-conditioned media )	Pixel density (Media alone)	Fold change (ADSCs lot 1-conditioned media - medium)	Fold change (ADSCs lot 2-conditioned media- medium)	Fold change (ADSCs lot 3-conditioned media - medium)	Mean Fold change
Cytokine
ENA-78	70.143	99.87	91.27	13.737	56.406	86.133	77.533	73.3573
I-309	26.575	21.499	22.977	16.884	9.691	4.615	6.093	6.79967
IL-1alpha	26.479	24.524	24.887	19.606	6.873	4.918	5.281	5.69067
IL-1beta	23.724	29.576	27.349	18.997	4.727	10.579	8.352	7.886
IL-2	22.036	31.788	28.97	18.449	3.587	13.339	10.521	9.149
IL-3	24.042	34.2	26.352	19.149	4.893	15.051	7.203	9.049
IL-4	21.349	31.42	28.673	16.614	4.735	14.806	12.059	10.5333
IL-5	18.399	37.531	36.275	13.155	5.244	24.376	23.12	17.58
IL-6	163.82	174.565	205.113	13.255	150.565	161.31	191.858	167.911
IL-7	16.424	47.414	40.552	10.037	6.387	37.377	30.515	24.7597
IL-10	13.451	44.495	43.591	12.549	0.902	31.946	31.042	21.2967
IL-12 p40/p70	21.424	20.669	19.252	13.088	8.336	7.581	6.164	7.36033
IL-13	21.173	29.457	25.069	14.229	6.944	15.228	10.84	11.004
IL-15	23.62	25.489	22.911	14.826	8.794	10.663	8.085	9.18067
IL-16	27.778	35.158	36.124	11.708	16.07	23.45	24.416	21.312
IFN-gamma	19.644	31.158	28.88	14.221	5.423	16.937	14.659	12.3397
MCSF	18.045	40.244	34.829	14.402	3.643	25.842	20.427	16.6373
SCF	21.109	26.392	27.044	11.552	9.557	14.84	15.492	13.2963
TNF-alpha	16.189	24.214	24.077	12.076	4.113	12.138	12.001	9.41733
TNF-beta	15.847	27.472	26.173	11.657	4.19	15.815	14.516	11.507
LIGHT	23.062	29.922	41.124	11.976	11.086	17.946	29.148	19.3933
MIF	28.218	38.518	37.539	11.682	16.536	26.836	25.857	23.0763
Osteopontin	28.093	32.626	33.211	12.037	16.056	20.589	21.174	19.273
Osteoprotegrin	26.84	31.788	32.395	11.565	15.275	20.223	20.83	18.776
Leptin	18.732	23.482	28.093	12.1	6.632	11.382	15.993	11.3357
Chemokine
GRO	44.917	101.202	81.904	14.809	30.108	86.393	67.095	61.1987
GRO-alpha	34.903	82.548	79.518	12.107	22.796	70.441	67.411	53.5493
MCP-1	23.431	108.731	94.848	13.937	9.494	94.794	80.911	61.733
MCP-2	18.938	27.983	23.98	13.662	5.276	14.321	10.318	9.97167
MCP-3	16.666	28.803	29.439	13.19	3.476	15.613	16.249	11.7793
MCP-4	26.242	30.343	33.574	11.547	14.695	18.796	22.027	18.506
MDC	16.259	34.384	32.915	13.488	2.771	20.896	19.427	14.3647
MIG	16.38	39.027	34.314	11.841	4.539	27.186	22.473	18.066
MIP-1beta	14.113	39.135	38.494	12.59	1.523	26.545	25.904	17.9907
MIP-1delta	19.031	18.327	21.409	10.907	8.124	7.42	10.502	8.682
MIP-3alpha	24.036	37.536	36.794	10.213	13.823	27.323	26.581	22.5757
RANTES	23.718	20.2	23.1	13.135	10.583	7.065	9.965	9.20433
IL-8	106.59	132.407	143.263	13.191	93.399	119.216	130.072	114.229
SDF-1	22.946	30.057	24.965	12.415	10.531	17.642	12.55	13.5743
TARC	22.474	27.154	25.069	11.958	10.516	15.196	13.111	12.941
BLC	18.599	23.403	24.088	12.924	5.675	10.479	11.164	9.106
Eotaxin	15.986	27.702	27.225	11.782	4.204	15.92	15.443	11.8557
Eotaxin-2	15.457	29.242	30.223	11.115	4.342	18.127	19.108	13.859
Eotaxin-3	13.524	27.045	27.662	9.257	4.267	17.788	18.405	13.4867
Fractalkine	21.123	26.206	32.967	11.979	9.144	14.227	20.988	14.7863
GCP-2	22.113	26.993	27.947	12.378	9.735	14.615	15.569	13.3063
IP-10	24.566	35.581	38.474	13.111	11.455	22.47	25.363	19.7627
LIF	23.654	36.217	34.336	13.171	10.483	23.046	21.165	18.2313
NAP2	24.665	42.747	38.228	9.954	14.711	32.793	28.274	25.2593
PARC	30.977	36.744	35.636	13.039	17.938	23.705	22.597	21.4133
Ckβ8-1	20.883	31.317	30.046	12.602	8.281	18.715	17.444	14.8133
Growth factor
GCSF	20.05	44.978	40.883	11.615	8.435	33.363	29.268	23.6887
GM-CSF	16.832	49.129	40.116	10.621	6.211	38.508	29.495	24.738
TGF-beta1	16.195	24.666	26.008	12.529	3.666	12.137	13.479	9.76067
TGF-beta2	27.061	37.3	23.98	13.851	13.21	23.449	10.129	15.596
TGF-beta3	24.362	33.052	35.199	13.054	11.308	19.998	22.145	17.817
EGF	16.851	27.655	26.929	13.103	3.748	14.552	13.826	10.7087
IGF-1	13.101	29.97	30.602	12.388	0.713	17.582	18.214	12.1697
Angiogenin	13.524	29.496	31.286	12.199	1.325	17.297	19.087	12.5697
Oncostatin M	21.926	19.286	23.014	9.346	12.58	9.94	13.668	12.0627
Thrombopoietin	22.483	24.882	27.371	10.423	12.06	14.459	16.948	14.489
VEGF-A	23.704	24.969	28.341	10.824	12.88	14.145	17.517	14.8473
PDGF-BB	21.641	22.725	32.716	11.421	10.22	11.304	21.295	14.273
BDNF	17.111	27.707	27.869	13.812	3.299	13.895	14.057	10.417
FGF-4	24.682	26.764	26.536	8.847	15.835	17.917	17.689	17.147
FGF-6	25.357	28.613	31.911	10.649	14.708	17.964	21.262	17.978
FGF-7	25.012	26.917	29.88	10.972	14.04	15.945	18.908	16.2977
FGF-9	28.222	31.175	35.765	13.233	14.989	17.942	22.532	18.4877
Fit-3 Ligand	20.945	25.803	36.755	12.276	8.669	13.527	24.479	15.5583
GDNF	21.227	29.771	28.772	11.06	10.167	18.711	17.712	15.53
HGF	19.471	32.563	30.396	11.407	8.064	21.156	18.989	16.0697
IGFBP-1	19.439	33.569	32.032	10.78	8.659	22.789	21.252	17.5667
IGFBP-2	18.533	37.367	37.136	8.619	9.914	28.748	28.517	22.393
IGFBP-3	31.903	26.558	28.448	9.623	22.28	16.935	18.825	19.3467
IGFBP-4	30.527	34.393	35.689	10.565	19.962	23.828	25.124	22.9713
NT-3	21.759	43.468	37.586	9.55	12.209	33.918	28.036	24.721
NT-4	23.691	32.768	32.468	9.283	14.408	23.485	23.185	20.3593
PLGF	30.456	30.427	34.965	12.337	18.119	18.09	22.628	19.6123
TIMP-1	37.251	56.641	54.54	14.195	23.056	42.446	40.345	35.2823
TIMP-2	60.161	102.237	93.1	13.092	47.069	89.145	80.008	72.074
